# Supplementary material for: Clinicopathological feature and prognosis of primary hepatic gastrointestinal stromal tumor
Source: Cancer Med. 2016 Aug 3;5(9):2268–75. doi: 10.1002/cam4.808 (PMC5055144; doi:10.1002/cam4.808)
Supplement: Supplementary file 1 — Table S1: Clinicopathological features of hepatic GISTs [file CAM4-5-2268-s001.xlsx]

## Sheet: Sheet1
Authors	Age	Gender	Abdominal pain	Bleeding or Anemia	Abdominal Mass	Anorexia	Abdominal Discomfort	Weight Loss	Others	density of tumor	CT enhancement degree	Location	Size(cm)	Surgery resection	Morphology	Mitotic index(/50HPF)	Ki-67	CD++7	CD34	DOG-+	Vimentin	S-100	SMA	Mutations	NIH	Adjuvant Therapy	Recurrence	Time of recurrence(months)	Metastasis	Time of metastasis(months)	Survival Status	Follow-up Time(months)
Lin et al., 2015	67	Female	No	No	No	No	No	No	No	Low		Right lobe	7.4	Complete resection	Mixed	>5		+	+				−	KIT	High risk	Yes	Yes	25			Dead	53
Mao et al., 2015	60	Female	No	No	No	No	No	No	No	Low	Moderate		19	Complete resection	Spindle	>5		+	−	+	+	−	+	KIT	High risk	Yes					Survival	12
Kim et al., 2014	71	Male	No	No	No	No	No	No	Yes	Moderate	Light	Left lobe	7	Complete resection	Spindle	>5		+		+		−	−		High risk	Yes					Dead	19
Louis et al., 2014	55	Female	Yes	No	Yes	Yes	Yes	No	No			Both lobe	6	Complete resection	Spindle	>5		+							High risk	Yes					Survival	6
Zhou et al., 2014	56	Male	No	No	No	No	No	No	No	Low	High	Right lobe	9.5	Complete resection	Spindle	<5		+	−			−	+		High risk	No					Survival	12
Li et al., 2012	53	Male	No	No	No	No	Yes	No	No	Low		Right lobe	20	No surgery	Spindle			+	+	+	+	−	+		High risk						Survival	0.4
Luo et al., 2009	17	Male	No	No	No	No	No	No	No	Low	Light	Right lobe	5.1	No surgery	Spindle	<5		+	+		+	−	−		High risk						Survival	3
Ochiai et al., 2009	30	Male							Yes			Left lobe	20	Complete resection	Spindle	>5		+	+			−	−	WT	High risk	Yes	Yes	24			Survival	108
De Chiara et al., 2006	37	Male										Right lobe	18	Complete resection	Spindle	>5		+	−		+	−	−		High risk	Yes			Yes	14	Survival	39
Hu et al., 2003	79	Female	Yes	No	No	No	Yes	No	Yes		Light	Right lobe	15	Complete resection	Spindle	>5	>5%	+	+		+	−	−		High risk	No			Yes	16	Survival	20
Bhoy et al., 2014	41	Female	Yes	No	No	Yes	Yes	Yes	Yes			Right lobe	15	Complete resection	Spindle			+			−		+		High risk	No						5
Su et al., 2015	65	Male	Yes	No	No	Yes	Yes	No	Yes			Left lobe	12	No surgery	Spindle	>5		+	−			−	−	WT	High risk						Dead	13
Our center	24	Female	Yes	No	No	No	Yes	No	Yes				9.8	No surgery	Spindle		>5%	+	+	+	+				High risk						Dead
Wang et al., 2009	36	Male	Yes	Yes	No	No	Yes	No	No	Low	Light	Both lobe	20	Complete resection	Spindle	>5		+	−		+	−			High risk
Xiao et al., 2006	62	Male	Yes	No	No	No	Yes	No	No	Low	High	Both lobe	14.5	Complete resection	Spindle			+	+			−			High risk
Cai et al., 2013	49	Female	No	No	Yes	No	Yes	No	Yes	Low		Both lobe	17.7	Complete resection	Spindle	<5	>5%	+	−	+		−	−		High risk
Xue et al., 2013	66	Female	No	No	No	No	Yes	No	Yes		Light	Left lobe	8.5	Complete resection	Spindle	>5		+	−	−	+	−	−		High risk	No					Dead	13
Wu, 2012	65	Female	No	No	Yes	No	No	No	Yes		Light	Right lobe	15	No surgery				+	+			−	−		High risk
Lu et al., 2013	71	Male	No	No	No	No	No	No	Yes	Low	Light	Right lobe	10	Complete resection	Spindle	>5	>5%	+	+			−	+		High risk
Ren et al., 2006	45	Male	Yes	No	No	No	Yes	No	Yes	Low	Moderate	Right lobe	20	No surgery	Spindle	>5	>5%	+	+			−			High risk						Survival	3
Hu et al., 2007	67	Male	No	No	Yes	No	Yes	No	Yes			Left lobe	44	Complete resection		<5		+	+			−	−		High risk	No					Survival	4
Hu, 2008	48	Female	No	No	No	No	No	No	No	Low	Moderate	Left lobe	4.3	No surgery	Mixed			+
Yang et al., 2013	40	Female	Yes	No	Yes	No	No	No	No			Left lobe	18	Complete resection	Mixed		>5%	+	−		+	−	−		High risk	No					Survival	12
